# Supplementary material for: Small hiatal hernia and postprandial reflux after vertical sleeve gastrectomy: A multiethnic Asian cohort
Source: PLoS One. 2020 Nov 6;15(11):e0241847. doi: 10.1371/journal.pone.0241847 (PMC7647085; doi:10.1371/journal.pone.0241847)
Supplement: S1 Dataset — (XLSX) [file pone.0241847.s001.xlsx]

## Sheet: Sheet1
Case Number	Race	Length of follow up (days)	Length of follow up (months)	Height (m)	PPI pre-op	PPI post-op	Smoking	EtOH	Pre-op Reflux	Post-op Reflux	HH / Nil HH	Syx within 6 mths	Syx ongoing	Syx improve from preop	Syx postprandial	Weight B4	Lowest weight	Current weight	BMI	Diff btw weight B4 and lowest	Diff btw weight B4 and current	Ideal weight	Diff btw Weight B4 and ideal	Diff btw B4 and current	% EWL
1	Indian	538	17	1.68	N	N	N	Y	N	Y	N	Y	N	NA	Y	112.9	77.6	77.6	27.4943	35.3	35.3	70.56	42.34	35.3	83.3727
2	Malay	503	16	1.47	N	N	N	N	N	Y	N	Y	N	NA	Y	93	55	55	25.4524	38	38	54.0225	38.9775	38	97.4921
3	Malay	503	16	1.73	N	N	N	N	N	Y	N	Y	Y	NA	Y	188	94	94	31.4077	94	94	74.8225	113.177	94	83.0554
4	Chinese	457	15	1.6	N	N	N	Y	N	Y	N	Y	Y	NA	Y	98	59	59	23.0469	39	39	64	34	39	114.706
5	Malay	450	14	1.67	N	Y	N	Y	N	Y	N	Y	Y	NA	Y	103	68.7	68.7	24.6334	34.3	34.3	69.7225	33.2775	34.3	103.073
6	Chinese	522	17	1.69	N	N	N	N	N	Y	N	Y	N	NA	Y	106.5	77	79	27.6601	29.5	27.5	71.4025	35.0975	27.5	78.3532
7	Chinese	498	16	1.74	N	N	N	N	N	Y	N	Y	Y	NA	Y	115	76	76	25.1024	39	39	75.69	39.31	39	99.2114
8	Chinese	455	15	1.57	N	N	N	N	N	Y	N	Y	Y	NA	Y	106	89.7	91.1	36.9589	16.3	14.9	61.6225	44.3775	14.9	33.5756
9	Indian	444	14	1.62	N	N	N	N	N	Y	N	Y	Y	NA	Y	124.7	77.5	77.5	29.5306	47.2	47.2	65.61	59.09	47.2	79.8782
10	Indian	436	14	1.55	N	Y	N	N	N	Y	N	Y	Y	NA	Y	105	77	77	32.0499	28	28	60.0625	44.9375	28	62.3088
11	Malay	303	9	1.59	N	N	Y	N	N	Y	N	N	Y	NA	Y	97.85	76	78	30.8532	21.85	19.85	63.2025	34.6475	19.85	57.2913
12	Chinese	287	9	1.68	N	N	N	N	N	Y	N	Y	N	NA	Y	130	95	95	33.6593	35	35	70.56	59.44	35	58.8829
13	Chinese	268	8	1.62	N	N	N	Y	N	Y	N	N	Y	NA	Y	100	65	65	24.7676	35	35	65.61	34.39	35	101.774
14	Indian	184	6	1.69	N	Y	N	N	N	Y	N	Y	N	NA	Y	114.8	78	78	27.31	36.8	36.8	71.4025	43.3975	36.8	84.7975
15	Malay	190	6	1.69	N	N	N	N	N	Y	N	Y	N	NA	Y	110	96	96	33.6123	14	14	71.4025	38.5975	14	36.2718
16	Chinese	555	18	1.73	N	N	N	N	N	Y	N	Y	Y	NA	Y	112	83.6	83.6	27.9328	28.4	28.4	74.8225	37.1775	28.4	76.3903
17	Indian	739	24	1.6	N	N	N	N	N	Y	N	Y	N	NA	Y	130	82	85	33.2031	48	45	64	66	45	68.1818
18	Malay	854	28	1.72	N	Y	N	N	N	Y	N	Y	Y	NA	Y	130	82	85	28.7317	48	45	73.96	56.04	45	80.2998
19	Indian	880	28	1.5	N	N	N	N	N	Y	N	Y	Y	NA	Y	95	64	73	32.4444	31	22	56.25	38.75	22	56.7742
20	Malay	884	29	1.7	N	N	Y	N	N	Y	N	Y	Y	NA	Y	138	74	77	26.6436	64	61	72.25	65.75	61	92.7757
21	Malay	884	29	1.56	N	N	Y	N	N	Y	N	N	N	NA	Y	120	65	65	26.7094	55	55	60.84	59.16	55	92.9682
22	Malay	891	29	1.53	N	N	N	N	N	Y	N	N	N	NA	Y	130	76	78	33.3205	54	52	58.5225	71.4775	52	72.7502
23	Malay	412	13	1.67	N	N	Y	N	N	Y	N	Y	Y	NA	Y	169	105	105	37.6493	64	64	69.7225	99.2775	64	64.4658
24	Chinese	223	7	1.8	N	N	N	N	N	Y	N	Y	N	NA	Y	165.1	126	126	38.8889	39.1	39.1	81	84.1	39.1	46.4923
25	Chinese	490	16	1.77	Y	N	Y	N	N	Y	N	Y	N	NA	Y	143	115	115	36.7072	28	28	78.3225	64.6775	28	43.2917
26	Malay	721	23	1.46	N	Y	Y	N	N	Y	N	Y	Y	NA	Y	80.5	44	45	21.1109	36.5	35.5	53.29	27.21	35.5	130.467
27	Chinese	497	16	1.54	N	N	N	N	N	Y	N	Y	Y	NA	Y	77	57	58	24.4561	20	19	59.29	17.71	19	107.284
28	Indian	660	21	1.64	N	N	N	N	N	Y	N	Y	N	NA	Y	112	78	78	29.0006	34	34	67.24	44.76	34	75.9607
29	Chinese	568	18	1.6	Y	N	N	N	N	Y	N	Y	N	NA	Y	130	92	98	38.2812	38	32	64	66	32	48.4848
30	Malay	715	23	1.52	N	N	Y	N	N	Y	N	N	Y	NA	Y	87	53	57	24.6711	34	30	57.76	29.24	30	102.599
31	Sikh	581	19	1.86	N	N	Y	N	N	Y	N	Y	N	NA	Y	141	93	93	26.8817	48	48	86.49	54.51	48	88.0572
32	Chinese	350	11	1.63	N	N	Y	N	N	Y	N	Y	N	NA	Y	91.6	63.5	64	24.0882	28.1	27.6	66.4225	25.1775	27.6	109.622
33	Chinese	669	22	1.6	N	N	N	N	N	Y	N	N	Y	NA	Y	88	66	68	26.5625	22	20	64	24	20	83.3333
34	Indian	696	22	1.6	N	N	N	N	N	Y	N	N	Y	NA	Y	142.2	109	109	42.5781	33.2	33.2	64	78.2	33.2	42.4552
35	Indian	725	23	1.59	N	N	N	N	N	Y	N	Y	N	NA	Y	109	68	68	26.8977	41	41	63.2025	45.7975	41	89.5245
36	Chinese	732	24	1.79	N	N	N	N	N	Y	N	Y	Y	NA	Y	159	94	94	29.3374	65	65	80.1025	78.8975	65	82.3854
37	Chinese	760	24	1.8	N	N	N	N	N	Y	N	Y	Y	NA	Y	125.6	91.4	93	28.7037	34.2	32.6	81	44.6	32.6	73.0942
38	Indian	732	24	1.48	Y	N	N	N	N	Y	N	N	N	NA	N	90	68	71	32.4142	22	19	54.76	35.24	19	53.916
39	Chinese	745	24	1.75	Y	Y	N	N	N	Y	N	N	N	NA	Y	105	85.8	85.8	28.0163	19.2	19.2	76.5625	28.4375	19.2	67.5165
40	Indian	802	26	1.67	N	Y	N	Y	N	Y	N	N	N	NA	Y	102.7	73	76	27.2509	29.7	26.7	69.7225	32.9775	26.7	80.9643
41	Malay	661	21	1.67	N	N	N	N	N	Y	N	Y	N	NA	Y	132	93	97	34.7807	39	35	69.7225	62.2775	35	56.2001
42	Chinese	778	25	1.69	N	N	N	N	N	Y	N	Y	Y	NA	Y	128	82.8	90	31.5115	45.2	38	71.4025	56.5975	38	67.1408
43	Chinese	757	24	1.72	N	N	N	N	N	Y	N	Y	N	NA	Y	136	97	101	34.1401	39	35	73.96	62.04	35	56.4152
44	Chinese	853	28	1.73	N	N	N	N	N	Y	N	N	Y	NA	Y	127.3	116	117.2	39.1593	11.3	10.1	74.8225	52.4775	10.1	19.2463
45	Chinese	862	28	1.7	N	N	N	N	N	Y	N	N	Y	NA	Y	132	82	87	30.1038	50	45	72.25	59.75	45	75.3138
46	Chinese	979	32	1.66	N	N	N	N	N	Y	N	Y	Y	NA	Y	120	88	93	33.7495	32	27	68.89	51.11	27	52.8272
47	Chinese	909	29	1.79	N	N	Y	Y	N	Y	N	Y	N	NA	Y	134	83	83	25.9043	51	51	80.1025	53.8975	51	94.6241
48	Indian	958	31	1.65	N	Y	N	N	N	Y	N	Y	Y	NA	Y	108	73	75	27.5482	35	33	68.0625	39.9375	33	82.6291
49	Malay	351	11	1.65	N	N	N	N	N	Y	N	Y	Y	NA	Y	124.3	97	97	35.629	27.3	27.3	68.0625	56.2375	27.3	48.5441
50	Malay	1007	33	1.61	N	N	N	N	N	Y	N	Y	N	NA	Y	101	58	58	22.3757	43	43	64.8025	36.1975	43	118.793
51	Chinese	1077	35	1.65	N	Y	Y	N	N	Y	N	Y	Y	NA	Y	138	90	102	37.4656	48	36	68.0625	69.9375	36	51.4745
52	Eurasian	883	29	1.74	N	N	N	N	N	Y	N	Y	N	NA	Y	134	106	111	36.6627	28	23	75.69	58.31	23	39.4443
53	Chinese	952	31	1.66	N	N	Y	N	N	Y	N	Y	Y	NA	Y	94.3	72	75	27.2173	22.3	19.3	68.89	25.41	19.3	75.9543
54	Malay	1058	34	1.52	N	N	N	N	N	Y	N	Y	Y	NA	Y	84	64	67	28.9993	20	17	57.76	26.24	17	64.7866
55	Indian	1121	36	1.73	N	N	N	N	N	Y	N	Y	N	NA	Y	137	90	93	31.0735	47	44	74.8225	62.1775	44	70.7651
56	Chinese	1130	37	1.57	N	Y	N	N	N	Y	N	Y	N	NA	Y	103	72	72	29.2101	31	31	61.6225	41.3775	31	74.9199
57	Malay	401	13	1.83	Y	N	N	N	N	Y	N	Y	Y	NA	Y	145	98	100	29.8606	47	45	83.7225	61.2775	45	73.4364
58	Malay	415	13	1.69	N	N	N	N	N	Y	N	Y	Y	NA	Y	220	161	163	57.0708	59	57	71.4025	148.597	57	38.3587
59	Chinese	304	10	1.65	N	Y	N	N	N	Y	N	Y	N	NA	Y	107	78	80	29.3848	29	27	68.0625	38.9375	27	69.3419
60	Indian	276	9	1.79	N	N	N	N	N	Y	N	Y	Y	NA	Y	162.4	148.7	150	46.815	13.7	12.4	80.1025	82.2975	12.4	15.0673
61	Malay	212	7	1.53	N	N	N	N	N	Y	N	Y	N	NA	Y	146.5	105	105	44.8545	41.5	41.5	58.5225	87.9775	41.5	47.1712
62	Indian	473	15	1.64	N	N	N	N	N	Y	N	Y	Y	NA	Y	109	79.5	81.5	30.3019	29.5	27.5	67.24	41.76	27.5	65.8525
63	Indian	989	32	1.55	N	N	N	N	N	Y	N	N	Y	NA	Y	98.5	70.8	79	32.8824	27.7	19.5	60.0625	38.4375	19.5	50.7317
64	Chinese	756	24	1.59	Y	Y	N	N	N	Y	N	Y	Y	NA	Y	98	59	59	23.3377	39	39	63.2025	34.7975	39	112.077
65	Malay	792	26	1.58	N	Y	N	N	N	Y	N	Y	Y	NA	Y	77.2	54.1	54.1	21.6712	23.1	23.1	62.41	14.79	23.1	156.187
66	Chinese	855	28	1.75	N	N	N	N	N	Y	N	N	N	NA	Y	118.2	90	100	32.6531	28.2	18.2	76.5625	41.6375	18.2	43.7106
67	Chinese	617	20	1.75	N	N	N	N	N	Y	N	N	Y	NA	Y	151.5	108	109	35.5918	43.5	42.5	76.5625	74.9375	42.5	56.7139
68	Indian	631	20	1.57	N	N	N	N	N	Y	N	Y	Y	NA	Y	81.6	75	84	34.0785	6.6	-2.4	61.6225	19.9775	-2.4	-12.0135
69	Chinese	342	11	1.65	Y	Y	N	N	N	Y	N	Y	Y	NA	Y	102	68	68	24.977	34	34	68.0625	33.9375	34	100.184
70	Malay	797	26	1.68	N	Y	N	N	N	Y	N	Y	Y	NA	Y	132	90	99.9	35.3954	42	32.1	70.56	61.44	32.1	52.2461
71	Malay	441	14	1.57	N	N	N	N	N	Y	N	Y	N	NA	Y	90.4	75.3	76.4	30.9952	15.1	14	61.6225	28.7775	14	48.6491
72	Indian	1448	47	1.65	N	N	N	N	N	Y	N	Y	Y	NA	Y	125	68	78	28.6501	57	47	68.0625	56.9375	47	82.5467
73	Indian	1266	41	1.71	N	N	N	N	N	Y	N	N	Y	NA	Y	102.4	82.9	87	29.7527	19.5	15.4	73.1025	29.2975	15.4	52.5642
74	Malay	1915	62	1.52	N	N	N	N	N	Y	N	Y	Y	NA	Y	90	65	73	31.5963	25	17	57.76	32.24	17	52.7295
75	Chinese	2430	79	1.65	N	N	Y	N	N	Y	N	Y	Y	NA	Y	105	74	84	30.854	31	21	68.0625	36.9375	21	56.8528
76	Chinese	2038	67	1.81	N	Y	N	N	N	Y	N	Y	N	NA	Y	140	98	119	36.3237	42	21	81.9025	58.0975	21	36.1461
77	Malay	1961	64	1.52	N	N	N	N	N	Y	N	Y	Y	NA	Y	98	85	85	36.7902	13	13	57.76	40.24	13	32.3062
78	Chinese	2122	69	1.57	N	Y	N	N	N	Y	N	Y	Y	NA	Y	118	72	84	34.0785	46	34	61.6225	56.3775	34	60.3077
79	Chinese	2420	79	1.68	N	Y	N	N	N	Y	N	N	Y	NA	Y	149	90	96	34.0136	59	53	70.56	78.44	53	67.5676
80	Pakistani	1727	56	1.57	Y	N	N	N	N	Y	N	Y	Y	NA	Y	105	85	89	36.1069	20	16	61.6225	43.3775	16	36.8855
81	Chinese	1643	54	1.72	N	N	N	Y	N	Y	N	Y	N	NA	Y	97.6	81	79	26.7036	16.6	18.6	73.96	23.64	18.6	78.6802
82	Chinese	1630	53	1.58	N	Y	Y	N	N	Y	N	Y	Y	NA	Y	100	72	75	30.0433	28	25	62.41	37.59	25	66.507
83	Indian	1567	51	1.81	N	N	N	Y	N	Y	N	Y	Y	NA	Y	130	78	88	26.8612	52	42	81.9025	48.0975	42	87.3226
84	Malay	1529	50	1.55	N	N	N	N	N	Y	N	Y	N	NA	Y	130	105	116	48.283	25	14	60.0625	69.9375	14	20.0179
85	Chinese	1469	48	1.77	N	Y	N	N	N	Y	N	N	Y	NA	Y	148	104	110	35.1112	44	38	78.3225	69.6775	38	54.537
86	Chinese	1406	46	1.56	N	Y	N	N	N	Y	N	Y	Y	NA	Y	90	67	73	29.9967	23	17	60.84	29.16	17	58.299
87	Chinese	1486	48	1.52	N	Y	N	N	N	Y	N	Y	Y	NA	Y	87	61	63	27.268	26	24	57.76	29.24	24	82.0793
88	Chinese	1577	51	1.72	N	N	Y	N	N	Y	N	Y	N	NA	Y	145	95	95	32.112	50	50	73.96	71.04	50	70.3829
89	Indian	1836	60	1.65	N	N	Y	N	N	Y	N	Y	Y	NA	Y	150	112	112	41.1387	38	38	68.0625	81.9375	38	46.3768
90	Chinese	2539	83	1.79	N	N	N	N	N	Y	N	Y	N	NA	Y	164	112	138	43.0698	52	26	80.1025	83.8975	26	30.9902
91	Chinese	2490	81	1.64	N	N	N	Y	N	Y	N	Y	Y	NA	Y	131.8	99.7	100	37.1802	32.1	31.8	67.24	64.56	31.8	49.2565
92	Chinese	1149	37	1.79	N	N	Y	N	N	Y	N	Y	N	NA	Y	123	90	93	29.0253	33	30	80.1025	42.8975	30	69.9341
93	Indian	1085	35	1.57	N	N	N	Y	N	Y	N	Y	Y	NA	Y	84	62	66	26.7759	22	18	61.6225	22.3775	18	80.4379
94	Chinese	1191	39	1.58	N	N	N	N	N	Y	N	Y	N	NA	Y	105	72	74	29.6427	33	31	62.41	42.59	31	72.787
95	Chinese	1015	33	1.62	N	Y	N	N	N	Y	N	Y	Y	NA	Y	131	89	94	35.8177	42	37	65.61	65.39	37	56.5836
96	Chinese	1352	44	1.6	N	Y	N	Y	N	Y	N	Y	Y	NA	Y	104	59	75	29.2969	45	29	64	40	29	72.5
97	Chinese	1233	40	1.84	N	N	N	Y	N	Y	N	Y	Y	NA	Y	150	89	89	26.2878	61	61	84.64	65.36	61	93.3293
98	Indian	1619	53	1.64	N	Y	Y	N	N	Y	N	Y	Y	NA	Y	120	69	83	30.8596	51	37	67.24	52.76	37	70.1289
99	Malay	497	16	1.6	N	N	N	N	N	Y	Y	Y	N	NA	Y	120	55	55	21.4844	65	65	64	56	65	116.071
100	Malay	484	15	1.6	N	Y	Y	N	N	Y	Y	Y	N	NA	Y	110	67	67	26.1719	43	43	64	46	43	93.4783
101	Malay	485	15	1.7	N	Y	Y	N	N	Y	Y	Y	Y	NA	Y	155	105	105	36.3322	50	50	72.25	82.75	50	60.423
102	Malay	422	13	1.58	Y	Y	N	N	N	Y	Y	N	N	NA	Y	93.6	68	68	27.2392	25.6	25.6	62.41	31.19	25.6	82.0776
103	Indian	394	12	1.67	N	N	N	N	N	Y	Y	Y	N	NA	Y	106	80	82	29.4023	26	24	69.7225	36.2775	24	66.1567
104	Chinese	576	18	1.65	Y	N	N	N	N	Y	Y	Y	Y	NA	Y	117.6	75.3	75.3	27.6584	42.3	42.3	68.0625	49.5375	42.3	85.3899
105	Chinese	633	20	1.7	N	N	N	N	N	Y	Y	N	Y	NA	Y	104.2	98.1	99	34.2561	6.1	5.2	72.25	31.95	5.2	16.2754
106	Caucasian	669	22	1.75	N	N	N	N	N	Y	Y	Y	N	NA	Y	106	70	75	24.4898	36	31	76.5625	29.4375	31	105.308
107	Malay	704	23	1.58	Y	N	N	N	N	Y	Y	Y	Y	NA	Y	117.6	68	68	27.2392	49.6	49.6	62.41	55.19	49.6	89.8714
108	Indian	774	25	1.69	Y	N	N	N	N	Y	Y	Y	Y	NA	Y	115	55	55	19.257	60	60	71.4025	43.5975	60	137.623
109	Malay	877	28	1.62	Y	N	N	N	N	Y	Y	Y	Y	NA	Y	107	77	77	29.34	30	30	65.61	41.39	30	72.4813
110	Malay	2122	69	1.65	N	N	N	N	N	Y	Y	Y	Y	NA	Y	103	60	68	24.977	43	35	68.0625	34.9375	35	100.179
111	Chinese	485	15	1.58	N	N	N	N	Y	Y	N	Y	Y	N	Y	116	80	80	32.0461	36	36	62.41	53.59	36	67.1767
112	Malay	429	14	1.6	N	N	N	N	Y	Y	N	Y	Y	N	Y	94	63	63	24.6094	31	31	64	30	31	103.333
113	Indian	376	12	1.83	N	Y	N	N	Y	Y	N	N	Y	N	Y	140.3	92	92	27.4717	48.3	48.3	83.7225	56.5775	48.3	85.3696
114	Malay	455	15	1.62	N	N	N	N	Y	Y	N	N	Y	N	Y	120	84	84	32.0073	36	36	65.61	54.39	36	66.1886
115	Indian	338	11	1.7	N	Y	N	N	Y	Y	N	Y	Y	N	Y	109	80	80	27.6817	29	29	72.25	36.75	29	78.9116
116	Chinese	319	10	1.75	N	Y	N	N	Y	Y	N	Y	Y	N	Y	105	75	75	24.4898	30	30	76.5625	28.4375	30	105.495
117	Chinese	233	7	1.79	N	N	N	N	Y	Y	N	Y	Y	N	Y	146	106.7	106.7	33.3011	39.3	39.3	80.1025	65.8975	39.3	59.6381
118	Malay	879	28	1.54	N	Y	N	N	Y	Y	N	N	Y	N	N	101.4	76	80	33.7325	25.4	21.4	59.29	42.11	21.4	50.8193
119	Malay	414	13	1.55	Y	N	Y	N	Y	Y	N	Y	Y	Y	Y	100.8	78	78	32.4662	22.8	22.8	60.0625	40.7375	22.8	55.9681
120	Malay	420	13	1.63	Y	N	N	N	Y	Y	N	Y	Y	N	N	95.1	56.3	57	21.4536	38.8	38.1	66.4225	28.6775	38.1	132.857
121	Chinese	413	13	1.78	N	N	N	N	Y	Y	N	Y	Y	N	N	161.6	118	118	37.2428	43.6	43.6	79.21	82.39	43.6	52.919
122	Malay	716	23	1.63	Y	Y	N	N	Y	Y	N	Y	Y	N	Y	110	79	79	29.7339	31	31	66.4225	43.5775	31	71.1376
123	Chinese	709	23	1.58	Y	N	N	N	Y	Y	N	N	Y	N	Y	108	69	69	27.6398	39	39	62.41	45.59	39	85.5451
124	Indian	630	20	1.62	N	Y	N	N	Y	Y	N	N	Y	N	Y	106.9	94.5	94.5	36.0082	12.4	12.4	65.61	41.29	12.4	30.0315
125	Malay	218	7	1.55	N	N	N	N	Y	Y	N	Y	Y	N	Y	147.1	120	120	49.948	27.1	27.1	60.0625	87.0375	27.1	31.136
126	Malay	409	13	1.68	N	N	N	N	Y	Y	N	Y	Y	N	Y	120	95	95	33.6593	25	25	70.56	49.44	25	50.5663
127	Chinese	421	13	1.77	N	Y	N	N	Y	Y	N	Y	Y	N	N	149.8	110	110	35.1112	39.8	39.8	78.3225	71.4775	39.8	55.6819
128	Chinese	233	7	1.62	N	Y	Y	N	Y	Y	N	Y	Y	N	N	142.5	106	106	40.3902	36.5	36.5	65.61	76.89	36.5	47.4704
129	Malay	359	11	1.74	N	Y	Y	N	Y	Y	N	Y	Y	N	Y	130.2	82	82	27.0842	48.2	48.2	75.69	54.51	48.2	88.4241
130	Malay	346	11	1.7	N	N	N	N	Y	Y	N	Y	Y	N	Y	150	103	104	35.9862	47	46	72.25	77.75	46	59.164
131	Chinese	822	27	1.65	Y	Y	Y	N	Y	Y	N	Y	Y	N	Y	104	79	79	29.0174	25	25	68.0625	35.9375	25	69.5652
132	Eurasian	856	28	1.74	N	N	Y	N	Y	Y	N	Y	N	Y	N	139	80.2	85	28.075	58.8	54	75.69	63.31	54	85.2946
133	Chinese	937	30	1.73	N	N	Y	N	Y	Y	N	N	N	Y	Y	138	95	95	31.7418	43	43	74.8225	63.1775	43	68.0622
134	Indian	1009	33	1.74	N	Y	Y	N	Y	Y	N	Y	Y	N	Y	131.3	78	80	26.4236	53.3	51.3	75.69	55.61	51.3	92.2496
135	Chinese	1004	33	1.84	Y	N	N	N	Y	Y	N	N	Y	N	N	102	82	90	26.5832	20	12	84.64	17.36	12	69.1244
136	Indian	933	30	1.65	Y	Y	N	N	Y	Y	N	Y	Y	N	N	88.3	80	80	29.3848	8.3	8.3	68.0625	20.2375	8.3	41.013
137	Malay	1121	36	1.57	N	N	N	N	Y	Y	N	Y	Y	N	Y	138	107	108	43.8152	31	30	61.6225	76.3775	30	39.2786
138	Indian	1157	38	1.68	N	N	Y	N	Y	Y	N	Y	Y	N	Y	182	125	132	46.7687	57	50	70.56	111.44	50	44.8672
139	Indian	416	13	1.68	N	N	N	N	Y	Y	N	Y	N	Y	Y	125	83	83	29.4076	42	42	70.56	54.44	42	77.1492
140	Malay	370	12	1.46	Y	Y	N	N	Y	Y	N	Y	Y	N	Y	78.5	59.6	59.6	27.9602	18.9	18.9	53.29	25.21	18.9	74.9702
141	Pakistani	237	7	1.65	Y	N	N	N	Y	Y	N	Y	Y	N	Y	106.5	85.2	85.2	31.2948	21.3	21.3	68.0625	38.4375	21.3	55.4146
142	Chinese	2192	72	1.57	Y	Y	N	N	Y	Y	N	Y	Y	N	N	115	60	70	28.3987	55	45	61.6225	53.3775	45	84.3052
143	Chinese	2346	77	1.56	Y	Y	Y	N	Y	Y	N	Y	Y	N	N	80.3	57	69	28.3531	23.3	11.3	60.84	19.46	11.3	58.0678
144	Malay	1901	62	1.58	Y	Y	N	N	Y	Y	N	Y	Y	N	Y	112	98	117	46.8675	14	-5	62.41	49.59	-5	-10.0827
145	Indian	1873	61	1.62	N	N	N	N	Y	Y	N	Y	Y	N	N	96	80	80	30.4832	16	16	65.61	30.39	16	52.6489
146	Chinese	1909	62	1.46	N	N	N	N	Y	Y	N	Y	Y	N	Y	105	89	96	45.0366	16	9	53.29	51.71	9	17.4048
147	Indian	2357	77	1.75	Y	Y	N	Y	Y	Y	N	Y	N	Y	Y	120	76	80	26.1224	44	40	76.5625	43.4375	40	92.0863
148	Malay	1551	51	1.48	Y	Y	N	N	Y	Y	N	Y	Y	N	Y	106	86	90	41.0884	20	16	54.76	51.24	16	31.2256
149	Indian	1514	49	1.6	N	Y	N	N	Y	Y	N	Y	N	Y	Y	90	68	70	27.3438	22	20	64	26	20	76.9231
150	Indian	2739	90	1.7	Y	N	N	N	Y	Y	N	Y	Y	N	N	125	90	58	20.0692	35	67	72.25	52.75	67	127.014
151	Indian	2711	89	1.68	N	Y	N	Y	Y	Y	N	Y	Y	N	N	118	81	86	30.4705	37	32	70.56	47.44	32	67.4536
152	Chinese	2616	85	1.55	N	Y	N	N	Y	Y	N	Y	Y	N	N	93	58	70	29.1363	35	23	60.0625	32.9375	23	69.8292
153	Sri Lankan	2602	85	1.74	Y	Y	N	Y	Y	Y	N	Y	Y	N	N	128	111	99	32.6992	17	29	75.69	52.31	29	55.4387
154	Indian	1282	42	1.58	N	N	N	N	Y	Y	N	Y	Y	N	Y	250	180	180	72.1038	70	70	62.41	187.59	70	37.3154
155	Malay	1204	39	1.58	N	N	Y	N	Y	Y	N	N	Y	N	N	142	96	105	42.0606	46	37	62.41	79.59	37	46.4883
156	Chinese	1127	37	1.51	N	N	N	N	Y	Y	N	N	Y	N	Y	189	89	89	39.0334	100	100	57.0025	131.998	100	75.759
157	Chinese	1134	37	1.68	Y	N	N	Y	Y	Y	N	N	Y	N	Y	148	79	97	34.3679	69	51	70.56	77.44	51	65.8574
158	Malay	1127	37	1.58	N	N	N	N	Y	Y	N	N	Y	Y	Y	118	89	87	34.8502	29	31	62.41	55.59	31	55.7654
159	Indian	1029	33	1.54	N	N	N	Y	Y	Y	N	Y	Y	N	N	131	92	96	40.479	39	35	59.29	71.71	35	48.8077
160	Eurasian	1324	43	1.7	Y	N	Y	Y	Y	Y	N	N	Y	N	Y	102	70	71	24.5675	32	31	72.25	29.75	31	104.202
161	Indian	1247	41	1.5	N	N	N	N	Y	Y	N	Y	Y	N	Y	96	63	66	29.3333	33	30	56.25	39.75	30	75.4717
162	Sikh	1240	40	1.56	N	Y	N	Y	Y	Y	N	Y	Y	Y	N	123	87	91	37.3932	36	32	60.84	62.16	32	51.4801
163	Chinese	2690	88	1.74	N	N	N	Y	Y	Y	N	Y	Y	N	Y	100	72	82	27.0842	28	18	75.69	24.31	18	74.0436
164	Chinese	408	13	1.78	Y	Y	N	N	Y	Y	N	Y	Y	N	N	148	97	97	30.6148	51	51	79.21	68.79	51	74.1387
165	Chinese	661	21	1.58	Y	N	N	N	Y	Y	N	Y	Y	N	Y	120	83.3	85.5	34.2493	36.7	34.5	62.41	57.59	34.5	59.9062
166	Indian	681	22	1.62	Y	N	N	N	Y	Y	N	Y	Y	N	Y	100.1	77.6	78	29.7211	22.5	22.1	65.61	34.49	22.1	64.0765
167	Indian	690	22	1.61	Y	N	N	N	Y	Y	N	Y	Y	N	Y	129	101.4	100.3	38.6945	27.6	28.7	64.8025	64.1975	28.7	44.7058
168	Sikh	704	23	1.68	Y	N	N	N	Y	Y	N	Y	Y	N	Y	133	105	109	38.6196	28	24	70.56	62.44	24	38.4369
169	Chinese	662	21	1.76	Y	N	N	N	Y	Y	N	Y	N	Y	Y	132.6	106	106	34.22	26.6	26.6	77.44	55.16	26.6	48.2234
170	Malay	717	23	1.55	Y	N	N	N	Y	Y	N	Y	Y	N	Y	135	85	85	35.3798	50	50	60.0625	74.9375	50	66.7223
171	Chinese	732	24	1.54	Y	N	N	N	Y	Y	N	Y	Y	N	Y	108	50	83.3	35.124	58	24.7	59.29	48.71	24.7	50.7083
172	Chinese	732	24	1.73	Y	Y	N	N	Y	Y	N	Y	Y	N	Y	117.6	100	100	33.4124	17.6	17.6	74.8225	42.7775	17.6	41.1431
173	Malay	1023	33	1.61	Y	N	N	N	Y	Y	N	Y	N	Y	Y	94	72	83	32.0204	22	11	64.8025	29.1975	11	37.6745
174	Malay	1257	41	1.63	Y	N	Y	N	Y	Y	N	Y	Y	N	Y	129.6	87	94	35.3796	42.6	35.6	66.4225	63.1775	35.6	56.3492
175	Caucasian	1612	53	1.87	Y	Y	N	N	Y	Y	N	Y	Y	N	Y	171	76	80	22.8774	95	91	87.4225	83.5775	91	108.881
176	Chinese	2692	88	1.5	N	N	N	N	Y	Y	N	Y	N	Y	Y	90.8	78	92	40.8889	12.8	-1.2	56.25	34.55	-1.2	-3.47323
177	Indian	451	14	1.62	N	N	N	N	N	N	N	NA	NA	NA	NA	93.7	76	76	28.959	17.7	17.7	65.61	28.09	17.7	63.0117
178	Malay	525	17	1.58	N	N	N	N	N	N	N	NA	NA	NA	NA	120	90	90	36.0519	30	30	62.41	57.59	30	52.0924
179	Indian	331	10	1.83	N	N	Y	Y	N	N	N	NA	NA	NA	NA	137	71	71	21.201	66	66	83.7225	53.2775	66	123.88
180	Chinese	316	10	1.56	N	N	N	Y	N	N	N	NA	NA	NA	NA	88.9	60	60	24.6548	28.9	28.9	60.84	28.06	28.9	102.994
181	Malay	288	9	1.63	N	N	N	N	N	N	N	NA	NA	NA	NA	148	116	116	43.6599	32	32	66.4225	81.5775	32	39.2265
182	Chinese	247	8	1.63	N	N	N	N	N	N	N	NA	NA	NA	NA	108	76	76	28.6048	32	32	66.4225	41.5775	32	76.9647
183	Indian	209	6	1.87	N	N	N	N	N	N	N	NA	NA	NA	NA	168	111	111	31.7424	57	57	87.4225	80.5775	57	70.7394
184	Indian	659	21	1.7	N	N	N	N	N	N	N	NA	NA	NA	NA	130	94	95	32.872	36	35	72.25	57.75	35	60.6061
185	Indian	456	15	1.69	N	N	N	N	N	N	N	NA	NA	NA	NA	148.7	62	62	21.7079	86.7	86.7	71.4025	77.2975	86.7	112.164
186	Chinese	380	12	1.63	Y	N	Y	N	N	N	N	NA	NA	NA	NA	123	92	92	34.6268	31	31	66.4225	56.5775	31	54.7921
187	Malay	830	27	1.65	N	N	N	N	N	N	N	NA	NA	NA	NA	91.6	72	72	26.4463	19.6	19.6	68.0625	23.5375	19.6	83.2714
188	Chinese	751	24	1.7	N	N	Y	N	N	N	N	NA	NA	NA	NA	112	82	86	29.7578	30	26	72.25	39.75	26	65.4088
189	Indian	816	26	1.6	N	N	N	N	N	N	N	NA	NA	NA	NA	94	62	62	24.2188	32	32	64	30	32	106.667
190	Chinese	1643	54	1.63	N	N	N	N	N	N	N	NA	NA	NA	NA	120	86	86	32.3685	34	34	66.4225	53.5775	34	63.4595
191	Malay	1797	59	1.58	N	N	N	N	N	N	N	NA	NA	NA	NA	124	102	107	42.8617	22	17	62.41	61.59	17	27.6019
192	Malay	367	12	1.54	N	N	N	N	N	N	N	NA	NA	NA	NA	97.1	71.2	73.6	31.0339	25.9	23.5	59.29	37.81	23.5	62.1529
193	Indian	1170	38	1.53	N	N	N	N	N	N	N	NA	NA	NA	NA	98	69	69	29.4758	29	29	58.5225	39.4775	29	73.4596
194	Chinese	1044	34	1.54	Y	Y	Y	N	N	N	N	NA	NA	NA	NA	97	62	62	26.1427	35	35	59.29	37.71	35	92.8136
195	Malay	1072	35	1.58	N	N	N	N	N	N	N	NA	NA	NA	NA	95.9	64.5	64.5	25.8372	31.4	31.4	62.41	33.49	31.4	93.7593
196	Indian	1030	33	1.6	N	N	N	N	N	N	N	NA	NA	NA	NA	89	54	54	21.0938	35	35	64	25	35	140
197	Malay	331	10	1.41	Y	N	N	N	N	N	N	NA	NA	NA	NA	83.6	58.8	58.8	29.576	24.8	24.8	49.7025	33.8975	24.8	73.1617
198	Indian	211	6	1.54	Y	N	N	N	N	N	N	NA	NA	NA	NA	111	95	95	40.0573	16	16	59.29	51.71	16	30.9418
199	Malay	1940	63	1.76	N	N	N	N	N	N	N	NA	NA	NA	NA	122	95	100	32.2831	27	22	77.44	44.56	22	49.3716
200	Chinese	1860	61	1.53	N	N	N	N	N	N	N	NA	NA	NA	NA	101	63	66	28.1943	38	35	58.5225	42.4775	35	82.3966
201	Chinese	2055	67	1.73	N	N	N	N	N	N	N	NA	NA	NA	NA	147	108	129	43.102	39	18	74.8225	72.1775	18	24.9385
202	Chinese	1580	51	1.65	N	N	N	N	N	N	N	NA	NA	NA	NA	113	76	84	30.854	37	29	68.0625	44.9375	29	64.5341
203	Chinese	1826	60	1.72	N	N	N	N	N	N	N	NA	NA	NA	NA	138	98	100	33.8021	40	38	73.96	64.04	38	59.3379
204	Chinese	1479	48	1.66	N	N	Y	Y	N	N	N	NA	NA	NA	NA	110	69	73	26.4915	41	37	68.89	41.11	37	90.0024
205	Indian	1885	61	1.49	N	N	N	N	N	N	N	NA	NA	NA	NA	90	53	60.5	27.251	37	29.5	55.5025	34.4975	29.5	85.5134
206	Eurasian	1562	51	1.65	Y	Y	N	N	N	N	N	NA	NA	NA	NA	128	105	120	44.0771	23	8	68.0625	59.9375	8	13.3472
207	Chinese	2588	85	1.6	N	N	Y	N	N	N	N	NA	NA	NA	NA	135	95	98	38.2812	40	37	64	71	37	52.1127
208	Chinese	1185	39	1.54	N	N	N	N	N	N	N	NA	NA	NA	NA	94	61	63	26.5643	33	31	59.29	34.71	31	89.3114
209	Malay	1296	42	1.56	N	N	N	N	N	N	N	NA	NA	NA	NA	115	95	100	41.0914	20	15	60.84	54.16	15	27.6957
210	Indian	1212	39	1.52	N	N	N	N	N	N	N	NA	NA	NA	NA	80	53	58	25.1039	27	22	57.76	22.24	22	98.9209
211	Malay	1268	41	1.58	N	N	N	N	N	N	N	NA	NA	NA	NA	103	69	80	32.0461	34	23	62.41	40.59	23	56.6642
212	Malay	440	14	1.77	Y	Y	N	N	N	N	Y	NA	NA	NA	NA	118.1	96	96	30.6425	22.1	22.1	78.3225	39.7775	22.1	55.559
213	Chinese	218	7	1.76	N	N	N	N	N	N	Y	NA	NA	NA	NA	130.6	108	108	34.8657	22.6	22.6	77.44	53.16	22.6	42.5132
214	Pakistani	891	29	1.49	Y	N	N	N	N	N	Y	NA	NA	NA	NA	108.6	58	58	26.1249	50.6	50.6	55.5025	53.0975	50.6	95.2964
215	Indian	893	29	1.48	Y	N	N	N	N	N	Y	NA	NA	NA	NA	97.2	78	81	36.9795	19.2	16.2	54.76	42.44	16.2	38.1715
216	Chinese	912	30	1.67	Y	Y	N	N	N	N	Y	NA	NA	NA	NA	136	81	87.9	31.5178	55	48.1	69.7225	66.2775	48.1	72.5736
217	Indian	975	32	1.51	Y	N	N	N	N	N	Y	NA	NA	NA	NA	94	52.3	59	25.8761	41.7	35	57.0025	36.9975	35	94.601
218	Malay	535	17	1.64	N	N	N	N	N	N	Y	NA	NA	NA	NA	106.3	77.5	77.5	28.8147	28.8	28.8	67.24	39.06	28.8	73.7327
219	Sikh	1541	50	1.65	Y	N	N	N	N	N	Y	NA	NA	NA	NA	122.4	76.2	77.4	28.4298	46.2	45	68.0625	54.3375	45	82.8157
220	Chinese	2655	87	1.77	N	N	N	N	N	N	Y	NA	NA	NA	NA	138	90	95	30.3233	48	43	78.3225	59.6775	43	72.054
221	Chinese	472	15	1.52	Y	Y	Y	N	Y	N	N	NA	NA	NA	NA	89.1	72.3	76.3	33.0246	16.8	12.8	57.76	31.34	12.8	40.8424
222	Malay	252	8	1.6	Y	Y	Y	N	Y	N	N	NA	NA	NA	NA	102.7	73.7	72	28.125	29	30.7	64	38.7	30.7	79.3282
223	Chinese	462	15	1.72	N	N	N	N	Y	N	N	NA	NA	NA	NA	138	92	92	31.0979	46	46	73.96	64.04	46	71.8301
224	Indian	387	12	1.64	Y	N	N	N	Y	N	N	NA	NA	NA	NA	135	92	92	34.2058	43	43	67.24	67.76	43	63.4593
225	Sikh	802	26	1.66	N	N	N	N	Y	N	N	NA	NA	NA	NA	108	80.5	84.1	30.5197	27.5	23.9	68.89	39.11	23.9	61.1097
226	Malay	877	28	1.72	N	N	N	N	Y	N	N	NA	NA	NA	NA	125	95	108	36.5062	30	17	73.96	51.04	17	33.3072
227	Malay	1068	35	1.73	Y	Y	N	N	Y	N	N	NA	NA	NA	NA	117	73	75	25.0593	44	42	74.8225	42.1775	42	99.5792
228	Chinese	1030	33	1.7	N	N	N	N	Y	N	N	NA	NA	NA	NA	98	65	65	22.4913	33	33	72.25	25.75	33	128.155
229	Pakistani	1065	35	1.66	N	N	N	N	Y	N	N	NA	NA	NA	NA	120	66	79	28.6689	54	41	68.89	51.11	41	80.2191
230	Chinese	467	15	1.52	Y	N	N	N	Y	N	N	NA	NA	NA	NA	75.8	61	65.9	28.5232	14.8	9.9	57.76	18.04	9.9	54.878
231	Malay	696	22	1.76	N	N	Y	N	Y	N	N	NA	NA	NA	NA	149.6	98	100	32.2831	51.6	49.6	77.44	72.16	49.6	68.7361
232	Malay	212	7	1.47	Y	N	N	N	Y	N	N	NA	NA	NA	NA	110	92	92	42.5749	18	18	54.0225	55.9775	18	32.1558
233	Chinese	2595	85	1.5	Y	N	N	N	Y	N	N	NA	NA	NA	NA	94	72	77	34.2222	22	17	56.25	37.75	17	45.0331
234	Indian	331	10	1.64	Y	N	N	N	Y	N	Y	NA	NA	NA	NA	116.9	93.1	93.1	34.6148	23.8	23.8	67.24	49.66	23.8	47.9259
235	Malay	284	9	1.8	N	N	N	N	Y	N	Y	NA	NA	NA	NA	124.5	86	86	26.5432	38.5	38.5	81	43.5	38.5	88.5057
236	Chinese	218	7	1.67	Y	N	N	N	Y	N	Y	NA	NA	NA	NA	92	72.8	72.8	26.1035	19.2	19.2	69.7225	22.2775	19.2	86.1856
237	Chinese	620	20	1.63	N	N	N	N	Y	N	Y	NA	NA	NA	NA	86.2	73	78	29.3575	13.2	8.2	66.4225	19.7775	8.2	41.4613
238	Indian	319	10	1.55	N	N	N	N	Y	N	Y	NA	NA	NA	NA	91.7	70	70	29.1363	21.7	21.7	60.0625	31.6375	21.7	68.5895
239	Malay	704	23	1.66	Y	N	N	N	Y	N	Y	NA	NA	NA	NA	150	90	90	32.6608	60	60	68.89	81.11	60	73.9736
240	Malay	2249	73	1.55	Y	N	N	N	Y	N	Y	NA	NA	NA	NA	110	72.7	86	35.796	37.3	24	60.0625	49.9375	24	48.0601
241	Indian	517	17	1.67	N	N	N	N	N	Y	N	Y	Y	NA	N	127.8	89	90	32.2708	38.8	37.8	69.7225	58.0775	37.8	65.0854
242	Malay	445	14	1.77	N	N	N	N	N	Y	N	Y	N	NA	N	150.4	96	96	30.6425	54.4	54.4	78.3225	72.0775	54.4	75.4743
243	Malay	274	9	1.52	N	N	N	N	N	Y	N	N	Y	NA	N	120	82	82	35.4917	38	38	57.76	62.24	38	61.054
244	Malay	883	29	1.52	N	N	N	N	N	Y	N	N	N	NA	N	96	59	59.5	25.7531	37	36.5	57.76	38.24	36.5	95.4498
245	Chinese	1636	53	1.67	N	Y	Y	N	N	Y	N	Y	Y	NA	N	117	66	68.8	24.6692	51	48.2	69.7225	47.2775	48.2	101.951
246	Malay	873	28	1.59	N	N	N	N	N	Y	N	N	N	NA	N	105.7	80	88	34.8087	25.7	17.7	63.2025	42.4975	17.7	41.6495
247	Indian	2192	72	1.59	Y	Y	N	Y	N	Y	N	Y	Y	NA	N	98.7	70	74	29.271	28.7	24.7	63.2025	35.4975	24.7	69.5824
248	Chinese	1552	51	1.72	N	Y	N	N	N	Y	N	Y	Y	NA	N	120	68	72	24.3375	52	48	73.96	46.04	48	104.257
249	Malay	1472	48	1.57	N	Y	N	N	N	Y	N	N	Y	NA	N	126	98	108	43.8152	28	18	61.6225	64.3775	18	27.9601
250	Indian	3033	99	1.83	N	Y	N	Y	N	Y	N	N	Y	NA	N	94	62	65	19.4094	32	29	83.7225	10.2775	29	282.17
251	Chinese	2483	81	1.71	N	Y	Y	Y	N	Y	N	N	Y	NA	N	110	71	80	27.3588	39	30	73.1025	36.8975	30	81.3063
252	Malay	2595	85	1.61	N	Y	N	N	N	Y	N	Y	Y	NA	N	120	83	90	34.7209	37	30	64.8025	55.1975	30	54.3503
253	Malay	1043	34	1.52	N	N	N	N	N	Y	N	N	Y	NA	N	126	70	81	35.0589	56	45	57.76	68.24	45	65.9437
254	Chinese	1394	45	1.74	N	Y	N	Y	N	Y	N	N	Y	NA	N	110	84	90	29.7265	26	20	75.69	34.31	20	58.292
255	Chinese	1212	39	1.63	N	Y	Y	N	N	Y	N	Y	Y	NA	N	103	63	65	24.4646	40	38	66.4225	36.5775	38	103.889
